# Supplementary material for: Modified FOLFIRINOX as a Second-Line Treatment for Patients with Gemcitabine-Failed Advanced Biliary Tract Cancer: A Prospective Multicenter Phase II Study
Source: Cancers (Basel). 2022 Apr 13;14(8):1950. doi: 10.3390/cancers14081950 (PMC9029419; doi:10.3390/cancers14081950)
Supplement: Supplementary file 1 [file cancers-14-01950-s001.zip]

Archive with 1 entries (1 files):
- cancers-1642178-supplementary.pdf
